# Supplementary material for: Aedes mosquitoes acquire and transmit Zika virus by breeding in contaminated aquatic environments
Source: Nat Commun. 2019 Mar 22;10:1324. doi: 10.1038/s41467-019-09256-0 (PMC6430813; doi:10.1038/s41467-019-09256-0)
Supplement: Supplementary file 4 — Source Data [file 41467_2019_9256_MOESM4_ESM.xlsx]

## Sheet: fig 1a
Pfu/ml
Hour	Mock			Human Female-1			Human Female-2			Human Female-3			Human Female-4			Human Male-1			Human Male-2			Human Male-3			Human Male-4
0 hour	100000	100000	100000	100000	100000	100000	100000	100000	100000	100000	100000	100000	100000	100000	100000	100000	100000	100000	100000	100000	100000	100000	100000	100000	100000	100000	100000
1 hour	42000	48000	68000	1	1	1	17400	18200	22200	36000	44900	64800	900	700	1400	1	1	1	9200	11200	15000	1	1	1	24000	27000	32800
4 hours	24000	26400	37800	1	1	1	3800	3500	8800	35000	32000	57400	1	1	1	1	1	1	6900	6600	9100	1	1	1	15000	17600	18200
8 hours	17900	18400	26200	1	1	1	300	400	700	17800	18400	23200	1	1	1	1	1	1	1900	1800	2200	1	1	1	8300	8500	13300
24 hours	12200	11200	10200	1	1	1	1	1	1	3200	3200	4600	1	1	1	1	1	1	50	50	1	1	1	1	950	1000	1700
48 hours	2250	1800	1500	1	1	1	1	1	1	100	100	1	1	1	1	1	1	1	1	1	1	1	1	1	50	1	1

## Sheet: fig 1b
Pfu/ml
Hour	Mock		Human Female-1		Human Female-2		Human Female-3		Human Female-4		Human Male-1		Human Male-2		Human Male-3		Human Male-4
0 hour	20	20	20	20	20	20	20	20	20	20	20	20	20	20	20	20	20	20
0.5 hour	20	20	0	0	4	6.8	14	19.2	0	0	0	0	2	6	0	1.2	6	11.6
1 hours	16	18	0	0	6	6	15	18.8	0	0	0	0	0	5.2	0	0	3	10.4
1.5 hours	13	18	0	0	3	3.2	12	17.2	0	0	0	0	0	2.4	0	0	3	8.8
2 hours	14	16	0	0	2	2.4	12	16.4	0	0	0	0	0	2	0	0	1	7.8
3 hours	15	10	0	0	1	3.2	15	12	0	0	0	0	0	1.6	0	0	0	6
4 hours	13	10	0	0	0	2	13	12.4	0	0	0	0	0	1.6	0	0	0	6
6 hours	10	10	0	0	0	1.2	8	12	0	0	0	0	0	0.8	0	0	0	4.4
8 hours	10	10	0	0	0	0.8	7	11.4	0	0	0	0	0	0	0	0	0	4
12 hours	7	6	0	0	0	0	3	4	0	0	0	0	0	0	0	0	0	0.8
24 hours	3	4	0	0	0	0	1	1.8	0	0	0	0	0	0	0	0	0	0
48 hours	0	0.2	0	0	0	0	0	0.4	0	0	0	0	0	0	0	0	0	0

## Sheet: fig 1d
ZIKV genomic copy-Pupa A. aeygpti-Rockefeller
Number	20 pfu/ml	2 pfu/ml	0.2 pfu/ml
No. 1	1	1	1
No. 2	1	1	1
No. 3	1	1	1
No. 4	1	1	1
No. 5	1	1	1
No. 6	1	1	1
No. 7	1	1	1
No. 8	1	1	1
No. 9	13660.7	1	1
No. 10	1	1	1
No. 11	1	1	1
No. 12	1	1	1
No. 13	1	1	1
No. 14	1	1	1
No. 15	1	1	1
No. 16	1	1	1
No. 17	1	1	1
No. 18	1	1	1
No. 19	1	1	1
No. 20	1	1	1
No. 21	1	21814.8	1
No. 22	1	1	1
No. 23	1	1	1
No. 24	1	1	1
No. 25	1	1	1
No. 26	1	1	1
No. 27	1	1	1
No. 28	1	1	1
No. 29	1	1	1
No. 30	1	1	1
No. 31	1	62050.3	1
No. 32	1	1	1
No. 33	1	1	1
No. 34	1	1	1
No. 35	1	1	1
No. 36	1	1	1
No. 37	1	1	1
No. 38	1	1	1
No. 39	1	1	1
No. 40	1	1	1
No. 41	1	1	1
No. 42	1	1	1
No. 43	1	1	1
No. 44	1	1	1
No. 45	1	1	1
No. 46	1	1	1
No. 47	1	1	1
No. 48	1	80269	1
No. 49	1	1	1
No. 50	1	4802.64	1
No. 51	1	1	1
No. 52	1	1	1
No. 53	1	1	1
No. 54	1	1	1
No. 55	1	1	1
No. 56	1	1	1
No. 57	1	1	1
No. 58	1	1	1
No. 59	108813	1	1
No. 60	1	1	1
No. 61	2686260	1	1
No. 62	1	1	1
No. 63	1	1	1
No. 64	1	1	1
No. 65	1	1	1
No. 66	1	1	1
No. 67	1	1	1
No. 68	1	1	1
No. 69	7205.36	1	1
No. 70	1	1	1
No. 71	1	1	1
No. 72	1	1	1
No. 73	1	1	1
No. 74	1	1	1
No. 75	1	1	1
No. 76	1	1	1
No. 77	1	1	1
No. 78	1	1	1
No. 79	1	1	1
No. 80	1	1	1
No. 81	1	1	1
No. 82	1	1	1
No. 83	1	1	1
No. 84	53921.3	1	1
No. 85	1	1	1
No. 86	1	1	1
No. 87	1	1	1
No. 88	1	1	1
No. 89	1	1	1
No. 90	1	1	1
No. 91	1	1	1
No. 92	1	1	1
No. 93	1	1	1
No. 94	1	1	1
No. 95	1	1	1
No. 96	1	1	1
No. 97	1	1	1
No. 98	1	1	1
No. 99	1	1	1
No. 100	1	1	1
No. 101	1	1	1
No. 102	192311	1	1
No. 103	1	1	1
No. 104	1	1	1
No. 105	1	1	1
No. 106	429505	1	1
No. 107	252688	1	1
No. 108	1	1	1
No. 109	1	1	1
No. 110	1	1	1
No. 111	1	1	1
No. 112	1	1	1
No. 113	1	1	1
No. 114	1	1	1
No. 115	1	1	1
No. 116	1	1	1
No. 117	1	1	1
No. 118	1	1	1
No. 119	1	1	1
No. 120	1	1	1
No. 121	1	1	1
No. 122	1	1	1
No. 123	1	1	1
No. 124	1	1	1
No. 125	1	1	1
No. 126	1	1	1
No. 127	1	1	1
No. 128	1	1	1
No. 129	1	1	1
No. 130	1	1
No. 131	1	1
No. 132	1	1
No. 133	1	1
No. 134	1	1
No. 135	1	1
No. 136	1	1
No. 137	1	1
No. 138	1	1
No. 139	1	1
No. 140	1	1
No. 141	1	1
No. 142	1	1
No. 143	1	1
No. 144	1	1
No. 145	1	1
No. 146	1	1
No. 147	1	1
No. 148	1
No. 149	1
No. 150	1
No. 151	1
No. 152	1
No. 153	1
No. 154	1
No. 155	1
No. 156	1
No. 157	1
No. 158	1
No. 159	1
No. 160	1
No. 161	1
No. 162	1
No. 163	1
No. 164	1
No. 165	1
No. 166	1
No. 167	1
No. 168	1
No. 169	1
No. 170	1
No. 171	1
No. 172	1
No. 173	1
No. 174	1
No. 175	1
No. 176	1
No. 177	1
No. 178	1
No. 179	1
No. 180	1
No. 181	1
No. 182	1
No. 183	1
No. 184	1
No. 185	1
No. 186	1
No. 187	1
No. 188	1
No. 189	1
No. 190	1
No. 191	1
No. 192	1
No. 193	1
No. 194	1
No. 195	1
No. 196	1
No. 197	1
No. 198	1
No. 199	1
No. 200	1
No. 201	1
No. 202	1
No. 203	1
No. 204	1
No. 205	1
No. 206	1
No. 207	1
No. 208	1
No. 209	1
No. 210	1
No. 211	1
No. 212	1
No. 213	1
No. 214	1
No. 215	1

## Sheet: fig 1e
ZIKV genomic copy-Pupa A. albopictus-Jiangsu
Number	20 pfu/ml	2 pfu/ml	0.2 pfu/ml
No. 1	1	1	1
No. 2	1	1	1
No. 3	1	1	1
No. 4	1	1	1
No. 5	13984.1	1	1
No. 6	1	1	1
No. 7	1	1	1
No. 8	1	3078.68	1
No. 9	1	1	1
No. 10	1	1	1
No. 11	1	1	1
No. 12	1	1	1
No. 13	1	1	1
No. 14	1	1	1
No. 15	1	1	1
No. 16	1	1	1
No. 17	1	1	1
No. 18	1	1	1
No. 19	1	1	1
No. 20	1	1	1
No. 21	1	1	1
No. 22	1	1	1
No. 23	1	1	1
No. 24	1	1	1
No. 25	1	1	1
No. 26	1	1	1
No. 27	1	1	1
No. 28	1	1	1
No. 29	1	1	1
No. 30	1	1	1
No. 31	1	1	1
No. 32	1	1	1
No. 33	1	1	1
No. 34	1	1	1
No. 35	1	1	1
No. 36	1	1	1
No. 37	1	1	1
No. 38	1	1	1
No. 39	1	1	1
No. 40	1	1	1
No. 41	1	1	1
No. 42	1	1	1
No. 43	1	1	1
No. 44	1	1	1
No. 45	1	1	1
No. 46	1	1	1
No. 47	1	1	1
No. 48	1	1	1
No. 49	1	1	1
No. 50	1	1	1
No. 51	1	1	1
No. 52	1	1	1
No. 53	1	1	1
No. 54	1	1	1
No. 55	1	1	1
No. 56	1	1	1
No. 57	1	1	1
No. 58	1	1	1
No. 59	1	1	1
No. 60	1	1	1
No. 61	1	1	1
No. 62	1	1	1
No. 63	1	1	1
No. 64	1	1	1
No. 65	1	1	1
No. 66	1	1	1
No. 67	1	1	1
No. 68	1	1	1
No. 69	1	1	1
No. 70	1	1	1
No. 71	1	1	1
No. 72	1	1	1
No. 73	1	1	1
No. 74	1	1	1
No. 75	1	1	1
No. 76	1	1	1
No. 77	1	1	1
No. 78	1	1	1
No. 79	1	1	1
No. 80	1	1	1
No. 81	1	1	1
No. 82	1	1	1
No. 83	1	1	1
No. 84	1	1	1
No. 85	1	1	1
No. 86	1	1	1
No. 87	1	1	1
No. 88	1	1	1
No. 89	1	1	1
No. 90	1	1	1
No. 91	1	1	1
No. 92	1	1	1
No. 93	1	1	1
No. 94	1	1
No. 95	1	1
No. 96	115820	1
No. 97	1	1
No. 98	1	1
No. 99	1	1
No. 100	1	1
No. 101	1	1
No. 102	1	1
No. 103	1	1
No. 104	1	1
No. 105	27140.4	1
No. 106	1	1
No. 107	19105.4	1
No. 108	1	1
No. 109	1	1
No. 110	1	1
No. 111	1	1
No. 112	1	1
No. 113	1	1
No. 114	1	1
No. 115	1	1
No. 116	1	1
No. 117	1	1
No. 118	1	1
No. 119	1	1
No. 120	1	1
No. 121	1	1
No. 122	1	1
No. 123	1	1
No. 124	1	1
No. 125	1	1
No. 126	8757.01	1
No. 127	1	1
No. 128	1	1
No. 129	1	1
No. 130	1	1
No. 131	1	1
No. 132	1	1
No. 133	1	1
No. 134	1	1
No. 135	1	1
No. 136	1	1
No. 137	1	1
No. 138	1	1
No. 139	1	1
No. 140	1	1
No. 141	1	1
No. 142	1	1
No. 143	1	1
No. 144	1	1
No. 145	1	1
No. 146	1	1
No. 147	1	1
No. 148	1	1
No. 149	1	1
No. 150	1
No. 151	1
No. 152	1
No. 153	1
No. 154	1
No. 155	1
No. 156	1
No. 157	1
No. 158	1
No. 159	1
No. 160	7375.98
No. 161	1
No. 162	1
No. 163	1
No. 164	1
No. 165	1
No. 166	1
No. 167	1
No. 168	1
No. 169	1
No. 170	1
No. 171	1
No. 172	1
No. 173	1
No. 174	1
No. 175	1
No. 176	1
No. 177	1
No. 178	1
No. 179	1
No. 180	1
No. 181	1
No. 182	1
No. 183	1
No. 184	1
No. 185	1
No. 186	1
No. 187	1
No. 188	1
No. 189	1
No. 190	1
No. 191	1
No. 192	1
No. 193	1
No. 194	1
No. 195	1
No. 196	1
No. 197	1
No. 198	1
No. 199	1
No. 200	1
No. 201	1
No. 202	1
No. 203	1
No. 204	1
No. 205	1
No. 206	1
No. 207	1
No. 208	1
No. 209	1
No. 210	1
No. 211	1
No. 212	1
No. 213	1
No. 214	1
No. 215	1
No. 216	1
No. 217	1
No. 218	1
No. 219	1
No. 220	1
No. 221	1
No. 222	1
No. 223	1

## Sheet: fig 2b
ZIKV viremia-Genomic copy-20 pfu/ml A.aegypti-AG6 mice
	Normalize
Day 0 A.aegypti-AG6-#1	0
Day 1	16157.4
Day 2	23642.7
Day 3	34144.9
Day 4	15649.5
Day 5	42880.9
Day 6	71238
Day 7	7518.49
Day 0 A.aegypti-AG6-#2	0
Day 1	36119.5
Day 2	89825.1
Day 3	50573.7
Day 4	28930
Day 5	11032.8
Day 6	56418.1
Day 7	11032.8
Day 0 A.aegypti-AG6-#3	0
Day 1	12185.6
Day 2	13548.8
Day 3	48017.5
Day 4	27958.5
Day 5	37580.5
Day 6	89825.1
Day 7	56418.1
Day 0 A.aegypti-AG6-#4	0
Day 1	20363.4
Day 2	32515.7
Day 3	15649.5
Day 4	38177
Day 5	121668
Day 6	24511.7
Day 7	8128
Day 0 A.aegypti-AG6-#5	0
Day 1	16328.7
Day 2	14019.5
Day 3	17200.5
Day 4	44543.1
Day 5	29176.5
Day 6	45908.4
Day 7	12934.1
Day 0 A.aegypti-AG6-#6	0
Day 1	14660
Day 2	17556.5
Day 3	108176
Day 4	25177
Day 5	71238
Day 6	371824
Day 7	8755.66
Day 0 A.aegypti-AG6-#7	0
Day 1	27958.5
Day 2	77910.8
Day 3	86269.9
Day 4	7518.49
Day 5	74254.6
Day 6	11747
Day 7	2675.66
Day 0 A.aegypti-AG6-#8	0
Day 1	156280
Day 2	1655110
Day 3	191232
Day 4	254491
Day 5	60610
Day 6	21557.2
Day 7	14337.9
Day 0 A.aegypti-AG6-#9	0
Day 1	39391.2
Day 2	33052.4
Day 3	7882.05
Day 4	64145.2
Day 5	44543.1
Day 6	9799.01
Day 7	0
Day 0 A.aegypti-AG6-#10	0
Day 1	36119.5
Day 2	36991
Day 3	0
Day 4	56418.1
Day 5	144775
Day 6	0
Day 7	31201.2
Day 0 A.aegypti-AG6-#11	0
Day 1	7518.49
Day 2	3717.74
Day 3	24732.2
Day 4	17556.5
Day 5	77379.2
Day 6	0
Day 7	0
Day 0 A.aegypti-AG6-#12	0
Day 1	0
Day 2	0
Day 3	1275.06
Day 4	18835.7
Day 5	28930
Day 6	10067.6
Day 7	0
Day 0 A.aegypti-AG6-#13	0
Day 1	81166.4
Day 2	54018.4
Day 3	64598.9
Day 4	46254.8
Day 5	54808.9
Day 6	77910.8
Day 7	8128
Day 0 A.aegypti-AG6-#14	0
Day 1	48737.2
Day 2	14498.5
Day 3	57236.9
Day 4	29673.8
Day 5	24511.7
Day 6	9932.91
Day 7	5466.52
Day 0 A.aegypti-AG6-#15	0
Day 1	58903.7
Day 2	59751.8
Day 3	841601
Day 4	36698.8
Day 5	12632
Day 6	18649.7
Day 7	2313.09
Day 0 A.aegypti-AG6-#16	0
Day 1	24953.9
Day 2	22376.7
Day 3	72231.7
Day 4	19210.9
Day 5	20955
Day 6	18464.8
Day 7	0
Day 0 A.aegypti-AG6-#17	0
Day 1	29673.8
Day 2	52849.9
Day 3	62356.8
Day 4	29673.8
Day 5	20955
Day 6	2402.93
Day 7	0

## Sheet: fig 2c
Pfu-peak 20 pfu/ml A.aegypti-AG6 mice
A.aegypti-AG6-#6/6dpi	A.aegypti-AG6-#8/2dpi	A.aegypti-AG6-#15/3dpi
0	300	100
0	200	100
0	200	0

## Sheet: fig 2d
ZIKV genomic copy-Pupa A. aegypti-Brazil Paraiba
Number	20 pfu/ml	2 pfu/ml
No. 1	1	1
No. 2	1	1
No. 3	1	1
No. 4	1	1
No. 5	1	1
No. 6	1	1
No. 7	1	1
No. 8	1	1
No. 9	1	1
No. 10	1	1
No. 11	1	1
No. 12	1	1
No. 13	1	1
No. 14	1	1
No. 15	1	1
No. 16	1	1
No. 17	1	1
No. 18	1	1
No. 19	1	1
No. 20	1	1
No. 21	1	1
No. 22	1	1
No. 23	1	1
No. 24	1	1
No. 25	1	1
No. 26	534358	1
No. 27	1	1
No. 28	1	1
No. 29	1	1
No. 30	1	1
No. 31	1	1
No. 32	18809.6	1
No. 33	1	1
No. 34	1	1
No. 35	1	1
No. 36	1	1
No. 37	1	1
No. 38	1	1
No. 39	1	1
No. 40	1	1
No. 41	1	1
No. 42	1	1
No. 43	1	1
No. 44	1	1
No. 45	1	1
No. 46	1	1
No. 47	1	1
No. 48	1	1
No. 49	1	1
No. 50	1	1
No. 51	1	1
No. 52	1	1
No. 53	1	1
No. 54	1	1
No. 55	1	1
No. 56	1	1
No. 57	1	1
No. 58	1	1
No. 59	1	1
No. 60	1	1
No. 61	1	1
No. 62	1	1
No. 63	1	1
No. 64	1	1
No. 65	1	46493.1
No. 66	1	1
No. 67	1	1
No. 68	1	1
No. 69	1	1
No. 70	284056	1
No. 71	1	1
No. 72	1	1
No. 73	1	1
No. 74	1	1
No. 75	1	1
No. 76	1	1
No. 77	1	1
No. 78	3741.66	1
No. 79	1	1
No. 80	1	1
No. 81	1	1
No. 82	1	1
No. 83	1	1
No. 84	1	1
No. 85	1	1
No. 86	1	1
No. 87	1	1
No. 88	1	1
No. 89	1	1
No. 90	1	1
No. 91	1	1
No. 92	1	1
No. 93	1	1
No. 94	1	1
No. 95	1	1
No. 96	1	1
No. 97	1	1
No. 98	1	1
No. 99	1	1
No. 100	1	1
No. 101	1	1
No. 102	1	1
No. 103	1	1
No. 104	1	1
No. 105	1	1
No. 106	1	1
No. 107	1	1
No. 108	1	1
No. 109	1	1
No. 110	1	1
No. 111	1	1
No. 112	1	1
No. 113	1	432868
No. 114	1	1
No. 115	1	1
No. 116	1	1
No. 117	1	1
No. 118	1	1
No. 119	1	1
No. 120	1	1
No. 121	1	1
No. 122	1	1
No. 123	1	1
No. 124	1	1
No. 125	1	1
No. 126	1	1
No. 127	1	1
No. 128	1	1
No. 129	1	1
No. 130	1	1
No. 131	4691.55	1
No. 132	1	1
No. 133	1	1
No. 134	1	1
No. 135	1	1
No. 136	1	1
No. 137	1	1
No. 138	1	1
No. 139	1	1
No. 140	1	1
No. 141	1	1
No. 142	1	1
No. 143	1	1
No. 144	1	1
No. 145	1	1
No. 146	1	1
No. 147	1	1
No. 148	1	1
No. 149	1	1
No. 150	1	1
No. 151	1	1
No. 152	1	1
No. 153	1	1
No. 154	1	1
No. 155	1	1
No. 156	1	1
No. 157	1	1
No. 158	1	1
No. 159	1	1
No. 160	1	1
No. 161	1	1
No. 162	1	1
No. 163	1	1
No. 164	1	10077.2
No. 165	1	1
No. 166	1	1
No. 167	1	1
No. 168	1	1
No. 169	1	1
No. 170	1	1
No. 171	1	1
No. 172	1	1
No. 173	1	1
No. 174	1	1
No. 175	1	1
No. 176	1	1
No. 177	1	1
No. 178	1	1
No. 179	1	1
No. 180	1	1
No. 181	1	1
No. 182	1	1
No. 183	1	1
No. 184	1	1
No. 185	1	1
No. 186	1	1
No. 187	1	1
No. 188	1	1
No. 189	1	1
No. 190	1	1
No. 191	1	1
No. 192	1
No. 193	1
No. 194	1
No. 195	1
No. 196	1
No. 197	1
No. 198	1
No. 199	1
No. 200	1
No. 201	1
No. 202	1
No. 203	1
No. 204	1
No. 205	1
No. 206	1
No. 207	1
No. 208	1
No. 209	1
No. 210	1
No. 211	1
No. 212	1
No. 213	1
No. 214	1
No. 215	1
No. 216	1
No. 217	1
No. 218	1
No. 219	1
No. 220	1
No. 221	1
No. 222	1
No. 223	1
No. 224	1
No. 225	1
No. 226	1
No. 227	1
No. 228	1
No. 229	1
No. 230	1
No. 231	1
No. 232	1
No. 233	1
No. 234	1
No. 235	1
No. 236	1
No. 237	1
No. 238	1
No. 239	1
No. 240	1
No. 241	1
No. 242	1
No. 243	1
No. 244	1
No. 245	1
No. 246	1
No. 247	1
No. 248	1
No. 249	68673.3
No. 250	1
No. 251	1
No. 252	1
No. 253	1
No. 254	1
No. 255	1
No. 256	1
No. 257	1
No. 258	1

## Sheet: fig 2e
ZIKV viremia-Genomic copy-20 pfu/ml A.aegypti BP-AG6 mice
	Normalize
Day 0 A.aegypti BP-AG6-#1	0
Day 1	0
Day 2	0
Day 3	2675.66
Day 4	0
Day 5	0
Day 6	0
Day 7	0
Day 8	0
Day 0 A.aegypti BP-AG6-#2	0
Day 1	16157.4
Day 2	0
Day 3	0
Day 4	100
Day 5	0
Day 6	0
Day 7	0
Day 8	0
Day 0 A.aegypti BP-AG6-#3	0
Day 1	23642.7
Day 2	0
Day 3	20756.7
Day 4	0
Day 5	0
Day 6	0
Day 7	0
Day 8	0
Day 0 A.aegypti BP-AG6-#4	0
Day 1	34144.9
Day 2	0
Day 3	3039554
Day 4	2121215
Day 5	86487240
Day 6	21904240
Day 7	11754890
Day 8	5072538
Day 0 A.aegypti BP-AG6-#5	0
Day 1	0
Day 2	2402.93
Day 3	0
Day 4	863.651
Day 5	622.54
Day 6	0
Day 7	0
Day 8	0
Day 0 A.aegypti BP-AG6-#6	0
Day 1	16157.4
Day 2	0
Day 3	0
Day 4	0
Day 5	0
Day 6	0
Day 7	0
Day 8	0
Day 0 A.aegypti BP-AG6-#7	0
Day 1	23642.7
Day 2	0
Day 3	702.439
Day 4	0
Day 5	0
Day 6	0
Day 7	0
Day 8	0
Day 0 A.aegypti BP-AG6-#8	0
Day 1	34144.9
Day 2	0
Day 3	0
Day 4	0
Day 5	0
Day 6	0
Day 7	0
Day 8	0
Day 0 A.aegypti BP-AG6-#9	0
Day 1	2675.66
Day 2	4829.3
Day 3	0
Day 4	0
Day 5	0
Day 6	0
Day 7	0
Day 8	0
Day 0 A.aegypti BP-AG6-#10	0
Day 1	0
Day 2	0
Day 3	0
Day 4	0
Day 5	0
Day 6	0
Day 7	0
Day 8	0
Day 0 A.aegypti BP-AG6-#11	0
Day 1	0
Day 2	0
Day 3	0
Day 4	0
Day 5	0
Day 6	0
Day 7	0
Day 8	0
Day 0 A.aegypti BP-AG6-#12	0
Day 1	0
Day 2	7279.65
Day 3	3331
Day 4	0
Day 5	0
Day 6	0
Day 7	0
Day 8	0
Day 0 A.aegypti BP-AG6-#13	0
Day 1	16157.4
Day 2	0
Day 3	0
Day 4	0
Day 5	0
Day 6	702.439
Day 7	0
Day 8	0
Day 0 A.aegypti BP-AG6-#14	0
Day 1	23642.7
Day 2	0
Day 3	0
Day 4	0
Day 5	0
Day 6	0
Day 7	0
Day 8	0

## Sheet: fig 2f
Pfu-20 pfu/ml A.aegypti BP-AG6 mice
	A.aegypti BP-AG6-#4
Day0	1	1
Day1	1	1
Day2	1	1
Day3	3800	4400
Day4	134400	111200
Day5	512000	414400
Day6	53600	55600
Day7	200	1

## Sheet: fig 3a
Pfu/ml
Hour	Mock			Sample-1		Sample-2		Sample-3		Sample-4		Sample-5		Sample-6		Sample-7		Sample-8		Sample-9		Sample-10
0h	100000	100000	100000	100000	100000	100000	100000	100000	100000	100000	100000	100000	100000	100000	100000	100000	100000	100000	100000	100000	100000	100000	100000
1h	50400	60800	96000	78400	54400	83200	92800	79200	89600	92000	92000	69600	62400	55200	99200	13600	12000	12000	9600	17600	18400	1	1
4h	30400	40000	73600	86000	70500	52000	75000	66000	70400	90000	89600	66000	44800	49600	44500	6400	5000	6400	5000	1	1	1	1
8h	31000	50000	49600	54500	52500	22800	56000	25600	37000	30000	22800	62400	31000	33000	51600	300	400	40	32	1	1	1	1
24h	27600	39600	33000	68000	52000	17200	20000	17200	18500	20500	19600	37200	18500	26000	14800	1	1	1	1	1	1	1	1
48h	43200	16800	13600	11600	9800	3200	10000	1600	4500	6000	7800	17600	15200	6000	1600	1	1	1	1	1	1	1	1
72h	4800	11600	17800	5600	6000	2000	3300	1600	3300	1600	4000	2400	7200	400	300	1	1	1	1	1	1	1	1
96h	5400	6900	8900	2300	1800	300	300	300	200	150	100	100	550	150	100	1	1	1	1	1	1	1	1
192h	1700	560	600	320	420	80	60	20	20	10	20	30	20	10	8	1	1	1	1	1	1	1	1

[truncated: 25 more sheets: fig 3b, fig 3d, fig 3e, fig 3g, fig 3h, fig 3i, fig 4a, fig 4b, fig 4c, fig 5b, fig 5c, fig 5d, fig 5e, sup fig 1b, sup fig 2a b, sup fig 3a, sup fig 3b, sup fig 3c, sup fig 3d, sup fig 3e …]
